# Supplementary material for: Protocols for Adventitious Regeneration of Amelanchier alnifolia var. cusickii and Lonicera kamtschatica ‘Jugana’
Source: Plants (Basel). 2021 Jun 6;10(6):1155. doi: 10.3390/plants10061155 (PMC8228500; doi:10.3390/plants10061155)
Supplement: Supplementary file 1 [file plants-10-01155-s001.zip]

Archive with 1 entries (1 files):
- plants-1169001-supplementary.pdf
